# Supplementary material for: No speed dating please! Patterns of social preference in male and female house mice
Source: Front Zool. 2017 Jul 24;14:38. doi: 10.1186/s12983-017-0224-y (PMC5525247; doi:10.1186/s12983-017-0224-y)
Supplement: Supplementary file 1 — All individual information (microsatellite data, experimental information). (CSV 27 kb) [file 12983_2017_224_MOESM1_ESM.csv]

Experiment	focOrder	focSample	focMouse	focNumber	focMat	focPat	focPuMi	focGT	focSex	focThap	focInOut	focSI	satCageposition	satMouse	satGT	satMat	satPat	satPuMi	Dur	DurProp	PopMatch	CAS	CASMat	CASPat	MHCdivaa	MHC	MHCMat	MHCPat
1104	19	MS094	Amelie	FF103.A.1F	F	F	PU	FF	f	rec	IN	0.2021	3	Bismarck	FG	F	G	HY	1317.72	0.183	PAT	0.77322	0.76442	0.60872	0.1184	0.16775	0.078975	0.1908
1104	19	MS094	Amelie	FF103.A.1F	F	F	PU	FF	f	rec	IN	0.2021	2	Depardieu	GF	G	F	HY	2775.27	0.385	MAT	0.79889	0.74684	0.6718	0.1974	0.14145	0.1546	0.171075
1104	19	MS094	Amelie	FF103.A.1F	F	F	PU	FF	f	rec	IN	0.2021	1	Francois	FF	F	F	PU	1443.66	0.2	MATPAT	0.84826	0.75563	0.81078	0.1711	0.161175	0.17765	0.131575
1104	19	MS094	Amelie	FF103.A.1F	F	F	PU	FF	f	rec	IN	0.2021	4	Till	GG	G	G	PU	1676.83	0.232	NO	0.80499	0.74414	0.69255	0.1842	0.184225	0.21715	0.1579
1106	25	MS125	Aurelie	FF103.A.3F	F	F	PU	FF	f	rec	OUT	0.1662	2	Hajo	GG	G	G	PU	571.55	0.277	NO	0.73804	0.73804	0.74414	0.1842	0.1842	0.21715	0.1579
1106	25	MS125	Aurelie	FF103.A.3F	F	F	PU	FF	f	rec	OUT	0.1662	4	Sarkozy	GF	G	F	HY	713.34	0.345	MAT	0.79889	0.77861	0.74414	0.1053	0.131575	0.1579	0.148025
1106	25	MS125	Aurelie	FF103.A.3F	F	F	PU	FF	f	rec	OUT	0.1662	3	Yves	FF	F	F	PU	411.31	0.199	MATPAT	0.50159	0.59684	0.58535	0.1053	0.098675	0.055925	0.20395
1106	25	MS125	Aurelie	FF103.A.3F	F	F	PU	FF	f	rec	OUT	0.1662	1	Zacherl	FG	F	G	HY	369.91	0.179	PAT	0.79889	0.79889	0.74414	0.2763	0.1612	0.144725	0.194075
1105	20	MS095	Camille	FF103.A.2F	F	F	PU	FF	f	wit	IN	0.2827	4	Bach	FG	F	G	HY	845.84	0.108	PAT	0.80499	0.663	0.61141	0.2895	0.174375	0.151325	0.20065
1105	20	MS095	Camille	FF103.A.2F	F	F	PU	FF	f	wit	IN	0.2827	2	Henri	FF	F	F	PU	1828.85	0.234	MATPAT	0.61403	0.52758	0.70357	0.1053	0.157925	0.055925	0.20395
1105	20	MS095	Camille	FF103.A.2F	F	F	PU	FF	f	wit	IN	0.2827	3	Ludwig	GG	G	G	PU	3050.64	0.391	NO	0.77591	0.75833	0.76442	0.2368	0.190775	0.203925	0.174325
1105	20	MS095	Camille	FF103.A.2F	F	F	PU	FF	f	wit	IN	0.2827	1	Reno	GF	G	F	HY	2074.54	0.266	MAT	0.68059	0.74414	0.61141	0.1447	0.1776	0.0855	0.1842
1103	22	MS098	Chantal	FF101.B.1F	F	F	PU	FF	f	wit	IN	0.6644	4	Cezanne	GF	G	F	HY	870.3	0.11	MAT	0.7216	0.70915	NA	0.1447	0.1217	0.10855	NA
1103	22	MS098	Chantal	FF101.B.1F	F	F	PU	FF	f	wit	IN	0.6644	2	Karl	GG	G	G	PU	1178.8	0.149	NO	0.72116	0.68067	NA	0	0.13155	0.125	NA
1103	22	MS098	Chantal	FF101.B.1F	F	F	PU	FF	f	wit	IN	0.6644	1	Lessing	FG	F	G	HY	5545.18	0.702	PAT	0.74414	0.72386	NA	0.0789	0.11185	0.101975	NA
1103	22	MS098	Chantal	FF101.B.1F	F	F	PU	FF	f	wit	IN	0.6644	3	Olivier	FF	F	F	PU	299.98	0.038	MATPAT	0.64323	0.5433	NA	0.2368	0.151325	0.161175	NA
1102	10	MS083	Julie	FF101.A.2F	F	F	PU	FF	f	rec	IN	0.3767	3	Chirac	GF	G	F	HY	1619.74	0.284	MAT	0.73843	0.75563	NA	0.1447	0.10525	0.10855	NA
1102	10	MS083	Julie	FF101.A.2F	F	F	PU	FF	f	rec	IN	0.3767	2	Hans	GG	G	G	PU	1283.04	0.225	NO	0.6308	0.70216	NA	0.0921	0.0625	0.111825	NA
1102	10	MS083	Julie	FF101.A.2F	F	F	PU	FF	f	rec	IN	0.3767	1	Jacques	FF	F	F	PU	2474.87	0.434	MATPAT	0.64612	0.43843	NA	NA	NA	NA	NA
1102	10	MS083	Julie	FF101.A.2F	F	F	PU	FF	f	rec	IN	0.3767	4	Schiller	FG	F	G	HY	326.22	0.057	PAT	0.84826	0.83946	NA	0.2763	0.1612	0.1546	NA
1107	45	MS181	Lilou	MC913.2.A.4F	F	F	PU	FF	f	rec	IN	0.7957	2	Beerbaum	FG	F	G	HY	5433.88	0.806	PAT	0.68425	NA	NA	NA	NA	NA	NA
1107	45	MS181	Lilou	MC913.2.A.4F	F	F	PU	FF	f	rec	IN	0.7957	3	Cousteau	GF	G	F	HY	384.48	0.057	MAT	0.83439	NA	NA	0.1447	0.07235	NA	NA
1107	45	MS181	Lilou	MC913.2.A.4F	F	F	PU	FF	f	rec	IN	0.7957	1	Heinrich	GG	G	G	PU	67.17	0.01	NO	0.69387	NA	NA	0.2368	0.154625	NA	NA
1107	45	MS181	Lilou	MC913.2.A.4F	F	F	PU	FF	f	rec	IN	0.7957	4	Pierre	FF	F	F	PU	859.13	0.127	MATPAT	0.51557	NA	NA	0.1711	0.1217	NA	NA
1115	36	MS148	Henri	FF101.A.2M	F	F	PU	FF	m	wit	IN	0.2168	2	Amelie	FF	F	F	PU	1636.1	0.346	MATPAT	0.62552	0.52172	NA	0.25	0.151325	0.167775	NA
1115	36	MS148	Henri	FF101.A.2M	F	F	PU	FF	m	wit	IN	0.2168	1	Bruni	GF	G	F	HY	1201	0.254	MAT	0.7531	0.50897	NA	0.2632	0.1612	0.167775	NA
1115	36	MS148	Henri	FF101.A.2M	F	F	PU	FF	m	wit	IN	0.2168	3	Nina	GG	G	G	PU	1283.31	0.271	NO	0.80499	0.70975	NA	0	0.1447	0.125	NA
1115	36	MS148	Henri	FF101.A.2M	F	F	PU	FF	m	wit	IN	0.2168	4	Rosenberg	FG	F	G	HY	610.44	0.129	PAT	0.79889	0.72386	NA	0.2763	0.1612	0.161175	NA
1116	47	MS184	Jacques	FF103.A.1M	F	F	PU	FF	m	rec	OUT	0.8184	3	Camille	FF	F	F	PU	402.45	0.069	MATPAT	0.44985	0.42385	0.49573	0.2237	NA	0.1546	0.1612
1116	47	MS184	Jacques	FF103.A.1M	F	F	PU	FF	m	rec	OUT	0.8184	1	Ellendt	FG	F	G	HY	500.64	0.085	PAT	0.82797	0.81918	0.81918	0.0526	NA	0.250025	0.174325
1116	47	MS184	Jacques	FF103.A.1M	F	F	PU	FF	m	rec	OUT	0.8184	4	Else	GG	G	G	PU	4889.82	0.832	NO	0.83106	0.84826	0.86854	0.0132	NA	0.263175	0.1842
1116	47	MS184	Jacques	FF103.A.1M	F	F	PU	FF	m	rec	OUT	0.8184	2	Tatou	GF	G	F	HY	81.76	0.014	MAT	0.80627	0.72716	0.75353	0.2632	NA	0.14475	0.194075
1114	48	MS800	Louis	FF101.A.1M	F	F	PU	FF	m		IN	0.4424	1	Aurelie	FF	F	F	PU	1646.01	0.205	MATPAT	NA	NA	NA	0.1447	NA	0.07895	NA
1114	48	MS800	Louis	FF101.A.1M	F	F	PU	FF	m		IN	0.4424	3	Bachmann	FG	F	G	HY	1315.94	0.164	PAT	NA	NA	NA	0.2736	NA	0.1546	NA
1114	48	MS800	Louis	FF101.A.1M	F	F	PU	FF	m		IN	0.4424	2	Petra	GG	G	G	PU	4323.28	0.537	NO	NA	NA	NA	0	NA	0.125	NA
1114	48	MS800	Louis	FF101.A.1M	F	F	PU	FF	m		IN	0.4424	4	Piaf	GF	G	F	HY	762.63	0.095	MAT	NA	NA	NA	0.2368	NA	0.164475	NA
1113	35	MS142	Olivier	FF103.A.3M	F	F	PU	FF	m	rec	OUT	0.4203	4	dArc	GF	G	F	HY	3914.95	0.51	MAT	0.68718	0.68329	0.58273	0.1447	0.148025	0.0855	0.1842
1113	35	MS142	Olivier	FF103.A.3M	F	F	PU	FF	m	rec	OUT	0.4203	3	Graf	FG	F	G	HY	1816.07	0.236	PAT	0.81242	0.79044	0.77507	0.2632	0.164475	0.14475	0.194075
1113	35	MS142	Olivier	FF103.A.3M	F	F	PU	FF	m	rec	OUT	0.4203	2	Miri	GG	G	G	PU	686.19	0.089	NO	0.83439	0.83946	0.85975	0	0.17105	0.1447	0.16445
1113	35	MS142	Olivier	FF103.A.3M	F	F	PU	FF	m	rec	OUT	0.4203	1	Zoe	FF	F	F	PU	1264.89	0.165	MATPAT	0.69962	0.6652	0.77507	0.0789	0.128275	0.059225	0.20395
1112	34	MS141	Pierre	FF103.A.2M	F	F	PU	FF	m	wit	IN	0.5766	4	Curie	GF	G	F	HY	914.02	0.115	MAT	0.81918	0.79889	0.72386	0.1447	0.131575	0.092125	0.184225
1112	34	MS141	Pierre	FF103.A.2M	F	F	PU	FF	m	wit	IN	0.5766	3	Julie	FF	F	F	PU	770.85	0.097	MATPAT	0.69478	0.52758	0.71237	0.1053	0.118425	0.059225	0.20725
1112	34	MS141	Pierre	FF103.A.2M	F	F	PU	FF	m	wit	IN	0.5766	2	Schwarzer	FG	F	G	HY	5363.39	0.673	PAT	0.83106	0.82797	0.88003	0.2763	0.17105	0.144725	0.194075
1112	34	MS141	Pierre	FF103.A.2M	F	F	PU	FF	m	wit	IN	0.5766	1	Sophie	GG	G	G	PU	916.51	0.115	NO	0.88003	0.83946	0.88003	0.1842	0.1809	0.21715	0.1579
1111	26	MS132	Yves	FF101.A.3M	F	F	PU	FF	m	rec	OUT	0.5968	4	Chantal	FF	F	F	PU	5183.94	0.675	MATPAT	0.50151	0.44676	NA	0.1711	0.1217	0.101975	NA
1111	26	MS132	Yves	FF101.A.3M	F	F	PU	FF	m	rec	OUT	0.5968	1	Heike	GG	G	G	PU	871.51	0.114	NO	0.88003	0.85975	NA	0.1842	0.21715	0.184225	NA
1111	26	MS132	Yves	FF101.A.3M	F	F	PU	FF	m	rec	OUT	0.5968	2	Pfeifle	FG	F	G	HY	1016.41	0.132	PAT	0.54047	0.73113	NA	0.2763	0.1612	0.161175	NA
1111	26	MS132	Yves	FF101.A.3M	F	F	PU	FF	m	rec	OUT	0.5968	3	Vallier	GF	G	F	HY	603.49	0.079	MAT	0.78471	0.69255	NA	0.0921	0.1579	0.1217	NA
1206	4	MS041	Bachmann	FG102.A.3F	F	G	HY	FG	f	wit	OUT	0.7695	3	Hajo	GG	G	G	PU	394.35	0.051	PAT	0.80769	0.85975	0.69344	0.1842	0.15465	0.1612	0.105275
1206	4	MS041	Bachmann	FG102.A.3F	F	G	HY	FG	f	wit	OUT	0.7695	1	Sarkozy	GF	G	F	HY	620.4	0.081	MATPAT	0.79889	0.81918	0.778	0.1053	0.180925	0.17105	0.210525
1206	4	MS041	Bachmann	FG102.A.3F	F	G	HY	FG	f	wit	OUT	0.7695	4	Yves	FF	F	F	PU	6294.94	0.819	MAT	0.74152	0.70936	0.68434	0.1053	0.1579	0.14475	0.25
1206	4	MS041	Bachmann	FG102.A.3F	F	G	HY	FG	f	wit	OUT	0.7695	2	Zacherl	FG	F	G	HY	378.78	0.049	NO	0.7874	0.77021	0.75602	0.2763	0.13815	0.144725	0.138175
1205	13	MS087	Ellendt	FG102.A.4F	F	G	HY	FG	f	wit	IN	0.3139	1	Bach	FG	F	G	HY	1569	0.431	NO	0.81918	0.77021	0.7531	0.2895	0.148025	0.151325	0.14475
1205	13	MS087	Ellendt	FG102.A.4F	F	G	HY	FG	f	wit	IN	0.3139	3	Henri	FF	F	F	PU	1153.54	0.317	MAT	0.85975	0.75833	0.79044	0.1053	0.250025	0.14475	0.25
1205	13	MS087	Ellendt	FG102.A.4F	F	G	HY	FG	f	wit	IN	0.3139	4	Ludwig	GG	G	G	PU	426.97	0.117	PAT	0.86854	0.85975	0.67147	0.2368	0.1316	0.174325	0.125
1205	13	MS087	Ellendt	FG102.A.4F	F	G	HY	FG	f	wit	IN	0.3139	2	Reno	GF	G	F	HY	488.35	0.134	MATPAT	0.75563	0.79889	0.71868	0.1447	0.24015	0.161175	0.236825
1202	11	MS084	Graf	FG101.A.2F	F	G	HY	FG	f	rec	IN	0.4053	3	Beerbaum	FG	F	G	HY	2242.36	0.302	NO	0.7531	0.71868	0.77507	NA	NA	NA	NA
1202	11	MS084	Graf	FG101.A.2F	F	G	HY	FG	f	rec	IN	0.4053	4	Cousteau	GF	G	F	HY	1565.24	0.211	MATPAT	0.79997	0.79044	0.75602	0.1447	0.164475	0.0855	NA
1202	11	MS084	Graf	FG101.A.2F	F	G	HY	FG	f	rec	IN	0.4053	2	Heinrich	GG	G	G	PU	302.13	0.041	PAT	0.80332	0.74065	0.80332	0.2368	0.164475	0.197375	NA
1202	11	MS084	Graf	FG101.A.2F	F	G	HY	FG	f	rec	IN	0.4053	1	Pierre	FF	F	F	PU	3308.24	0.446	MAT	0.83439	0.83439	0.79997	0.1711	0.16775	0.115125	NA
1203	23	MS100	Pfeifle	FG101.B.1F	F	G	HY	FG	f	wit	IN	0.4264	3	Cezanne	GF	G	F	HY	1400.45	0.177	MATPAT	0.79044	0.74649	0.75602	0.1447	0.174325	0.0855	0.1546
1203	23	MS100	Pfeifle	FG101.B.1F	F	G	HY	FG	f	wit	IN	0.4264	1	Karl	GG	G	G	PU	1670.58	0.211	PAT	0.78134	0.79997	0.778	0	0.19735	0.1447	0.11185
1203	23	MS100	Pfeifle	FG101.B.1F	F	G	HY	FG	f	wit	IN	0.4264	4	Lessing	FG	F	G	HY	734.84	0.093	NO	0.69344	0.75602	0.71207	0.0789	0.180925	0.157925	0.151325
1203	23	MS100	Pfeifle	FG101.B.1F	F	G	HY	FG	f	wit	IN	0.4264	2	Olivier	FF	F	F	PU	4110.8	0.519	MAT	0.81242	0.62794	0.76555	0.2368	0.177625	0.13815	0.184225
1204	12	MS085	Rosenberg	FG102.A.1F	F	G	HY	FG	f	rec	IN	0.2469	4	Bismarck	FG	F	G	HY	1877.91	0.409	NO	0.70088	0.83946	0.71868	0.1184	0.16775	0.151325	0.243425
1204	12	MS085	Rosenberg	FG102.A.1F	F	G	HY	FG	f	rec	IN	0.2469	3	Depardieu	GF	G	F	HY	860.55	0.187	MATPAT	0.77861	0.74414	0.79997	0.1974	0.1875	0.17105	0.20395
1204	12	MS085	Rosenberg	FG102.A.1F	F	G	HY	FG	f	rec	IN	0.2469	2	Francois	FF	F	F	PU	1110.38	0.242	MAT	0.85975	0.79049	0.83439	0.1711	0.1908	0.177625	0.177625
1204	12	MS085	Rosenberg	FG102.A.1F	F	G	HY	FG	f	rec	IN	0.2469	1	Till	GG	G	G	PU	743.92	0.162	PAT	0.71237	0.85975	0.63412	0.1842	0.157925	0.1612	0.105275
1201	3	MS040	Schwarzer	FG101.A.1F	F	G	HY	FG	f	wit	IN	0.4876	4	Chirac	GF	G	F	HY	491.05	0.074	MATPAT	0.86854	0.78134	0.85637	0.1447	0.16445	0.092075	0.148025
1201	3	MS040	Schwarzer	FG101.A.1F	F	G	HY	FG	f	wit	IN	0.4876	2	Hans	GG	G	G	PU	3725.85	0.562	PAT	0.75011	0.63022	0.79484	0.0921	0.164475	0.0625	0.20065
1201	3	MS040	Schwarzer	FG101.A.1F	F	G	HY	FG	f	wit	IN	0.4876	1	Jacques	FF	F	F	PU	1546.48	0.233	MAT	0.82797	0.7282	0.77507	NA	NA	NA	NA
1201	3	MS040	Schwarzer	FG101.A.1F	F	G	HY	FG	f	wit	IN	0.4876	3	Schiller	FG	F	G	HY	870.32	0.131	NO	0.81648	0.79705	0.79044	0.2763	0.13815	0.144725	0.16775
1215	28	MS134	Bach	FG101.A.2M	F	G	HY	FG	m	wit	IN	0.3671	3	Amelie	FF	F	F	PU	878.43	0.127	MAT	0.75293	0.75937	0.81242	0.25	0.17765	0.138175	0.1908
1215	28	MS134	Bach	FG101.A.2M	F	G	HY	FG	m	wit	IN	0.3671	2	Bruni	GF	G	F	HY	1352.89	0.195	MATPAT	0.60931	0.71868	0.7531	0.2632	0.151325	0.14475	0.16775
1215	28	MS134	Bach	FG101.A.2M	F	G	HY	FG	m	wit	IN	0.3671	4	Nina	GG	G	G	PU	1276.11	0.184	PAT	0.88003	0.90032	0.74065	0	0.19735	0.1447	0.11185
1215	28	MS134	Bach	FG101.A.2M	F	G	HY	FG	m	wit	IN	0.3671	1	Rosenberg	FG	F	G	HY	3422.28	0.494	NO	0.67488	0.68718	0.81242	0.2763	0.14805	0.148025	0.17105
1213	41	MS171	Beerbaum	FG103A.4.M	F	G	HY	FG	m	rec	OUT	0.2342	1	dArc	GF	G	F	HY	1822.17	0.33	MATPAT	0.45262	0.81648	0.59113	0.1447	NA	0.164475	0.128275
1213	41	MS171	Beerbaum	FG103A.4.M	F	G	HY	FG	m	rec	OUT	0.2342	4	Graf	FG	F	G	HY	955.25	0.173	NO	0.7531	0.84392	0.64983	0.2632	NA	0.190775	0.17105
1213	41	MS171	Beerbaum	FG103A.4.M	F	G	HY	FG	m	rec	OUT	0.2342	3	Miri	GG	G	G	PU	723.45	0.131	PAT	0.6374	0.68938	0.72386	0	NA	0.1579	0.13815
1213	41	MS171	Beerbaum	FG103A.4.M	F	G	HY	FG	m	rec	OUT	0.2342	2	Zoe	FF	F	F	PU	2015.65	0.365	MAT	0.647	0.8095	0.7531	0.0789	NA	0.17435	0.11845
1214	27	MS133	Bismarck	FG101.A.1M	F	G	HY	FG	m	wit	IN	0.1974	2	Aurelie	FF	F	F	PU	1062.93	0.278	MAT	0.78471	0.75602	0.83439	0.1447	0.10195	0.078975	0.18095
1214	27	MS133	Bismarck	FG101.A.1M	F	G	HY	FG	m	wit	IN	0.1974	4	Bachmann	FG	F	G	HY	453.08	0.119	NO	0.81918	0.82194	0.74649	0.2736	0.1612	0.144725	0.16775
1214	27	MS133	Bismarck	FG101.A.1M	F	G	HY	FG	m	wit	IN	0.1974	3	Petra	GG	G	G	PU	1207.38	0.316	PAT	0.81242	0.84392	0.67807	0	0.0724	0.1447	0.11185
1214	27	MS133	Bismarck	FG101.A.1M	F	G	HY	FG	m	wit	IN	0.1974	1	Piaf	GF	G	F	HY	1098.25	0.287	MATPAT	0.60563	0.64323	0.79044	0.2368	0.177625	0.144725	0.17435
1212	2	MS032	Lessing	FG103.A.1M	F	G	HY	FG	m	het	IN	0.1633	2	Curie	GF	G	F	HY	1824.44	0.365	MATPAT	0.61712	0.85975	0.68059	0.1447	0.128275	0.177625	0.1316
1212	2	MS032	Lessing	FG103.A.1M	F	G	HY	FG	m	het	IN	0.1633	4	Julie	FF	F	F	PU	1009.45	0.202	MAT	0.76712	0.74723	0.78471	0.1053	0.167775	0.1875	0.10855
1212	2	MS032	Lessing	FG103.A.1M	F	G	HY	FG	m	het	IN	0.1633	3	Schwarzer	FG	F	G	HY	1155.89	0.231	NO	0.83106	0.86854	0.77322	0.2763	0.174375	0.197375	0.17435
1212	2	MS032	Lessing	FG103.A.1M	F	G	HY	FG	m	het	IN	0.1633	1	Sophie	GG	G	G	PU	1008.41	0.202	PAT	0.68329	0.72116	0.68946	0.1842	0.1184	0.171025	0.1612
1211	46	MS182	Schiller	FG102.A.1M	F	G	HY	FG	m	wit	OUT	0.2836	1	Chantal	FF	F	F	PU	757.47	0.356	MAT	0.7874	0.74414	0.63129	0.1711	0.174325	0.161175	0.2171
1211	46	MS182	Schiller	FG102.A.1M	F	G	HY	FG	m	wit	OUT	0.2836	3	Heike	GG	G	G	PU	841.11	0.396	PAT	0.84826	0.90032	0.73739	0.1842	0.15465	0.1612	0.105275
1211	46	MS182	Schiller	FG102.A.1M	F	G	HY	FG	m	wit	OUT	0.2836	2	Pfeifle	FG	F	G	HY	238.54	0.112	NO	0.85637	0.87834	0.76847	0.2763	0.14145	0.148025	0.138175
1211	46	MS182	Schiller	FG102.A.1M	F	G	HY	FG	m	wit	OUT	0.2836	4	Vallier	GF	G	F	HY	287.76	0.135	MATPAT	0.88003	0.83946	0.74065	0.0921	0.184225	0.17435	0.2171
1216	29	MS135	Zacherl	FG101.A.3M	F	G	HY	FG	m	wit	OUT	0.1393	4	Camille	FF	F	F	PU	656	0.264	MAT	0.83946	0.83439	0.83439	0.2237	0.167775	0.1546	0.194075
1216	29	MS135	Zacherl	FG101.A.3M	F	G	HY	FG	m	wit	OUT	0.1393	2	Ellendt	FG	F	G	HY	776.64	0.313	NO	0.79889	0.86589	0.72829	0.0526	0.141475	0.250025	0.13815
1216	29	MS135	Zacherl	FG101.A.3M	F	G	HY	FG	m	wit	OUT	0.1393	1	Else	GG	G	G	PU	431.02	0.174	PAT	0.81648	0.90032	0.86589	0.0132	0.138175	0.263175	0.131575
1216	29	MS135	Zacherl	FG101.A.3M	F	G	HY	FG	m	wit	OUT	0.1393	3	Tatou	GF	G	F	HY	617.25	0.249	MATPAT	0.67895	0.68308	0.84172	0.2632	0.14475	0.14475	0.16775
1304	17	MS092	Bruni	GF102.A.1F	G	F	HY	GF	f	rec	IN	0.0884	1	Bismarck	FG	F	G	HY	987.35	0.28	MATPAT	0.60931	0.57694	0.79889	0.1184	0.17435	0.157925	0.10855
1304	17	MS092	Bruni	GF102.A.1F	G	F	HY	GF	f	rec	IN	0.0884	4	Depardieu	GF	G	F	HY	1027.33	0.291	NO	0.66228	0.48162	0.83946	0.1974	0.17105	0.197375	0.161175
1304	17	MS092	Bruni	GF102.A.1F	G	F	HY	GF	f	rec	IN	0.0884	3	Francois	FF	F	F	PU	715.44	0.203	PAT	0.84392	0.88003	0.6546	0.1711	0.18095	0.16775	0.1349
1304	17	MS092	Bruni	GF102.A.1F	G	F	HY	GF	f	rec	IN	0.0884	2	Till	GG	G	G	PU	796.65	0.226	MAT	0.49652	0.43534	0.81648	0.1842	0.154625	0.14145	0.180925
1301	21	MS097	Curie	GF101.A.1F	G	F	HY	GF	f	wit	IN	0.2688	1	Chirac	GF	G	F	HY	602.97	0.201	NO	0.75563	NA	0.82797	0.1447	0.08555	NA	0.10195
1301	21	MS097	Curie	GF101.A.1F	G	F	HY	GF	f	wit	IN	0.2688	4	Hans	GG	G	G	PU	717.16	0.24	MAT	0.64073	NA	0.64748	0.0921	0.121725	NA	0.072375
1301	21	MS097	Curie	GF101.A.1F	G	F	HY	GF	f	wit	IN	0.2688	2	Jacques	GG	G	G	PU	1239.09	0.414	MAT	0.70357	NA	0.55658	NA	NA	NA	NA
1301	21	MS097	Curie	GF101.A.1F	G	F	HY	GF	f	wit	IN	0.2688	3	Schiller	FG	F	G	HY	434.48	0.145	MATPAT	0.69255	NA	0.75563	0.2763	0.1645	NA	0.151325
1302	5	MS057	dArc	GF104.A.1F	G	F	HY	GF	f	rec	IN	0.2469	4	Beerbaum	FG	F	G	HY	2730.65	0.406	MATPAT	0.45262	NA	0.67227	NA	NA	NA	NA
1302	5	MS057	dArc	GF104.A.1F	G	F	HY	GF	f	rec	IN	0.2469	1	Cousteau	GF	G	F	HY	1153.77	0.171	NO	0.54208	NA	0.74144	0.1447	0.07235	0.105275	NA
1302	5	MS057	dArc	GF104.A.1F	G	F	HY	GF	f	rec	IN	0.2469	3	Heinrich	GG	G	G	PU	1774.64	0.264	MAT	0.83106	NA	0.72124	0.2368	0.154625	0.1316	NA
1302	5	MS057	dArc	GF104.A.1F	G	F	HY	GF	f	rec	IN	0.2469	2	Pierre	GG	G	G	PU	1069.14	0.159	MAT	0.74144	NA	0.74144	0.1711	0.1217	0.13485	NA
1306	24	MS124	Piaf	GF102.A.3F	G	F	HY	GF	f	rec	OUT	0.2299	4	Hajo	GG	G	G	PU	1937.62	0.296	MAT	0.65421	0.51609	0.7962	0.1842	0.16775	0.14145	0.180925
1306	24	MS124	Piaf	GF102.A.3F	G	F	HY	GF	f	rec	OUT	0.2299	2	Sarkozy	GF	G	F	HY	1597.96	0.244	NO	0.77861	0.60555	0.81918	0.1053	0.197375	0.1283	0.125
1306	24	MS124	Piaf	GF102.A.3F	G	F	HY	GF	f	rec	OUT	0.2299	1	Yves	FF	F	F	PU	2256.56	0.345	PAT	0.63392	0.76442	0.69208	0.1053	0.161175	0.203925	0.105275
1306	24	MS124	Piaf	GF102.A.3F	G	F	HY	GF	f	rec	OUT	0.2299	3	Zacherl	FG	F	G	HY	752.22	0.115	MATPAT	0.6401	0.68938	0.77861	0.2763	0.151325	0.16775	0.164475
1305	18	MS093	Tatou	GF102.A.2F	G	F	HY	GF	f	rec	IN	0.2252	2	Bach	FG	F	G	HY	988.84	0.143	MATPAT	0.80627	0.67227	0.75563	0.2895	0.151325	0.174325	0.17105
1305	18	MS093	Tatou	GF102.A.2F	G	F	HY	GF	f	rec	IN	0.2252	4	Henri	FF	F	F	PU	2186.14	0.316	PAT	0.82121	0.78471	0.77322	0.1053	0.1612	0.203925	0.105275
1305	18	MS093	Tatou	GF102.A.2F	G	F	HY	GF	f	rec	IN	0.2252	1	Ludwig	GG	G	G	PU	2545.87	0.368	MAT	0.71573	0.57077	0.77591	0.2368	0.164475	0.118425	0.180925
1305	18	MS093	Tatou	GF102.A.2F	G	F	HY	GF	f	rec	IN	0.2252	3	Reno	GF	G	F	HY	1193.71	0.173	NO	0.64114	0.51609	0.83946	0.1447	0.164475	0.1546	0.101975
1303	6	MS058	Vallier	GF104.A.2F	G	F	HY	GF	f	rec	IN	0.4059	4	Cezanne	GF	G	F	HY	1361.68	0.216	NO	0.7282	NA	0.77507	0.1447	0.101975	0.105275	NA
1303	6	MS058	Vallier	GF104.A.2F	G	F	HY	GF	f	rec	IN	0.4059	1	Karl	GG	G	G	PU	584.48	0.093	MAT	0.83946	NA	0.68067	0	0.04605	0.05265	NA
1303	6	MS058	Vallier	GF104.A.2F	G	F	HY	GF	f	rec	IN	0.4059	2	Lessing	FG	F	G	HY	3146.43	0.499	MATPAT	0.69517	NA	0.72386	0.0789	0.07235	0.072375	NA
1303	6	MS058	Vallier	GF104.A.2F	G	F	HY	GF	f	rec	IN	0.4059	3	Olivier	FF	F	F	PU	1219.07	0.193	PAT	0.79705	NA	0.64983	0.2368	0.177675	0.180925	NA
1313	33	MS140	Cezanne	GF102.A.3M	G	F	HY	GF	m	rec	OUT	0.166	2	dArc	GF	G	F	HY	422.19	0.205	NO	0.60305	0.56815	0.75563	0.1447	0.07235	0.1546	0.101975
1313	33	MS140	Cezanne	GF102.A.3M	G	F	HY	GF	m	rec	OUT	0.166	1	Graf	FG	F	G	HY	342.45	0.167	MATPAT	0.75602	0.74065	0.79044	0.2632	0.164475	0.16775	0.1579
1313	33	MS140	Cezanne	GF102.A.3M	G	F	HY	GF	m	rec	OUT	0.166	4	Miri	GG	G	G	PU	606.67	0.295	MAT	0.67524	0.64311	0.72116	0	0.07235	0.11185	0.125
1313	33	MS140	Cezanne	GF102.A.3M	G	F	HY	GF	m	rec	OUT	0.166	3	Zoe	FF	F	F	PU	683.59	0.333	PAT	0.68434	0.7282	0.76263	0.0789	0.0954	0.197375	0.0987
1317	38	MS151	Chirac	GF102.A.4M	G	F	HY	GF	m	rec	OUT	0.2262	2	Chantal	FF	F	F	PU	837.82	0.292	PAT	0.72694	0.77322	0.57124	0.1711	0.125	0.174325	0.0987
1317	38	MS151	Chirac	GF102.A.4M	G	F	HY	GF	m	rec	OUT	0.2262	3	Heike	GG	G	G	PU	429.14	0.149	MAT	0.51347	0.66609	0.74414	0.1842	0.1908	0.14145	0.180925
1317	38	MS151	Chirac	GF102.A.4M	G	F	HY	GF	m	rec	OUT	0.2262	4	Pfeilfe	FG	F	G	HY	1079.07	0.376	MATPAT	0.82194	0.70623	0.83439	0.2763	0.16775	0.17105	0.16775
1317	38	MS151	Chirac	GF102.A.4M	G	F	HY	GF	m	rec	OUT	0.2262	1	Vallier	GF	G	F	HY	526.92	0.183	NO	0.83946	0.57964	0.83946	0.0921	0.101975	0.1217	0.1217
1312	32	MS139	Cousteau	GF102.A.2M	G	F	HY	GF	m	rec	IN	0.5074	1	Curie	GF	G	F	HY	695.99	0.094	NO	0.54478	0.49882	0.80769	0.1447	0.08555	0.154625	0.115125
1312	32	MS139	Cousteau	GF102.A.2M	G	F	HY	GF	m	rec	IN	0.5074	2	Julie	FF	F	F	PU	1008.3	0.136	PAT	0.79889	0.77322	0.68938	0.1053	0.10525	0.207225	0.10855
1312	32	MS139	Cousteau	GF102.A.2M	G	F	HY	GF	m	rec	IN	0.5074	4	Schwarzer	FG	F	G	HY	4451.96	0.601	MATPAT	0.90032	0.88003	0.79889	0.2763	0.171025	0.16775	0.164475
1312	32	MS139	Cousteau	GF102.A.2M	G	F	HY	GF	m	rec	IN	0.5074	3	Sophie	GG	G	G	PU	1246.5	0.168	MAT	0.57964	0.64311	0.72116	0.1842	0.1974	0.14145	0.180925
1314	1	MS029	Depardieu	GF101.A.1M	G	F	HY	GF	m	wit	IN	0.0429	3	Aurelie	FF	F	F	PU	996.94	0.231	PAT	0.72655	NA	0.50769	0.1447	0.16775	NA	0.105275
1314	1	MS029	Depardieu	GF101.A.1M	G	F	HY	GF	m	wit	IN	0.0429	1	Bachmann	FG	F	G	HY	1182.35	0.274	MATPAT	0.77591	NA	0.79889	0.2736	0.1875	NA	0.151325
1314	1	MS029	Depardieu	GF101.A.1M	G	F	HY	GF	m	wit	IN	0.0429	4	Petra	GG	G	G	PU	1129.33	0.261	MAT	0.86589	NA	0.77507	0	0.1908	NA	0.1447
1314	1	MS029	Depardieu	GF101.A.1M	G	F	HY	GF	m	wit	IN	0.0429	2	Piaf	GF	G	F	HY	1010.39	0.234	NO	0.65421	NA	0.65151	0.2368	0.17105	NA	0.1546
1315	39	MS165	Reno	GF104.A.1M	G	F	HY	GF	m	rec	IN	0.4509	4	Amelie	FF	F	F	PU	1390.32	0.5	PAT	0.68059	NA	0.68938	0.25	0.1546	0.180925	NA
1315	39	MS165	Reno	GF104.A.1M	G	F	HY	GF	m	rec	IN	0.4509	3	Bruni	GF	G	F	HY	892.75	0.321	NO	0.48124	NA	0.60931	0.2632	0.164475	0.1875	NA
1315	39	MS165	Reno	GF104.A.1M	G	F	HY	GF	m	rec	IN	0.4509	1	Nina	GG	G	G	PU	360.06	0.13	MAT	0.83677	NA	0.74152	0	0.07235	0.05265	NA
1315	39	MS165	Reno	GF104.A.1M	G	F	HY	GF	m	rec	IN	0.4509	2	Rosenberg	FG	F	G	HY	136.88	0.049	MATPAT	0.76442	NA	0.74414	0.2763	0.174325	0.1875	NA
1316	40	MS166	Sarkozy	GF104.A.2M	G	F	HY	GF	m	rec	OUT	0.6567	1	Camille	FF	F	F	PU	901.42	0.134	PAT	0.81918	NA	0.72116	0.2237	0.194075	0.194075	NA
1316	40	MS166	Sarkozy	GF104.A.2M	G	F	HY	GF	m	rec	OUT	0.6567	3	Ellendt	FG	F	G	HY	490.15	0.073	MATPAT	0.71506	NA	0.73535	0.0526	0.20065	0.20065	NA
1316	40	MS166	Sarkozy	GF104.A.2M	G	F	HY	GF	m	rec	OUT	0.6567	2	Else	GG	G	G	PU	4862.28	0.725	MAT	0.82797	NA	0.69826	0.0132	0.210525	0.210525	NA
1316	40	MS166	Sarkozy	GF104.A.2M	G	F	HY	GF	m	rec	OUT	0.6567	4	Tatou	GF	G	F	HY	456.02	0.068	NO	0.72366	NA	0.80627	0.2632	0.1875	0.1875	NA
1405	8	MS063	Else	GG104.A.2F	G	G	PU	GG	f	wit	IN	0.4518	3	Bach	FG	F	G	HY	545.06	0.113	MAT	0.88003	0.73804	0.80769	0.2895	0.14475	0.174325	0.174325
1405	8	MS063	Else	GG104.A.2F	G	G	PU	GG	f	wit	IN	0.4518	1	Henri	FF	F	F	PU	2715.78	0.565	NO	0.80499	0.81918	0.83946	0.1053	0.263175	0.203925	0.203925
1405	8	MS063	Else	GG104.A.2F	G	G	PU	GG	f	wit	IN	0.4518	2	Ludwig	GG	G	G	PU	712.52	0.148	MATPAT	0.86854	0.81918	0.83946	0.2368	0.125	0.118425	0.118425
1405	8	MS063	Else	GG104.A.2F	G	G	PU	GG	f	wit	IN	0.4518	4	Reno	GF	G	F	HY	831.16	0.173	PAT	0.7962	0.85975	0.81918	0.1447	0.25	0.1546	0.1546
1403	16	MS091	Heike	GG102.A.3F	G	G	PU	GG	f	rec	IN	0.6016	2	Cezanne	GF	G	F	HY	4574.71	0.645	PAT	0.57489	0.63412	0.63704	0.1447	0.1974	0.105275	0.1546
1403	16	MS091	Heike	GG102.A.3F	G	G	PU	GG	f	rec	IN	0.6016	3	Karl	GG	G	G	PU	968.81	0.137	MATPAT	0.90032	0.90032	0.88003	0	0.17765	0.05265	0.11185
1403	16	MS091	Heike	GG102.A.3F	G	G	PU	GG	f	rec	IN	0.6016	4	Lessing	FG	F	G	HY	307.43	0.043	MAT	0.80769	0.64002	0.72655	0.0789	0.1184	0.072375	0.151325
1403	16	MS091	Heike	GG102.A.3F	G	G	PU	GG	f	rec	IN	0.6016	1	Olivier	FF	F	F	PU	1241.76	0.175	NO	0.85637	0.7531	0.87834	0.2368	0.197375	0.180925	0.184225
1402	15	MS090	Miri	GG102.A.2F	G	G	PU	GG	f	wit	IN	0.7091	1	Beerbaum	FG	F	G	HY	491.01	0.086	MAT	0.6374	0.51038	0.79889	NA	NA	NA	NA
1402	15	MS090	Miri	GG102.A.2F	G	G	PU	GG	f	wit	IN	0.7091	2	Cousteau	GF	G	F	HY	4303.08	0.75	PAT	0.53376	0.63162	0.61403	0.1447	0.07235	0.105275	0.1546
1402	15	MS090	Miri	GG102.A.2F	G	G	PU	GG	f	wit	IN	0.7091	4	Heinrich	GG	G	G	PU	708.66	0.124	MATPAT	0.85975	0.86854	0.88003	0.2368	0.11845	0.1316	0.118425
1402	15	MS090	Miri	GG102.A.2F	G	G	PU	GG	f	wit	IN	0.7091	3	Pierre	FF	F	F	PU	234.59	0.041	NO	0.88003	0.70967	0.88003	0.1711	0.13155	0.13485	0.171025
1404	7	MS062	Nina	GG104.A.1F	G	G	PU	GG	f	wit	IN	0.1436	2	Bismarck	FG	F	G	HY	843.6	0.22	MAT	0.86854	0.88003	0.73535	0.1184	0.0724	0.157925	0.157925
1404	7	MS062	Nina	GG104.A.1F	G	G	PU	GG	f	wit	IN	0.1436	1	Depardieu	GF	G	F	HY	757.26	0.197	PAT	0.83106	0.90032	0.85975	0.1974	0.1908	0.197375	0.197375
1404	7	MS062	Nina	GG104.A.1F	G	G	PU	GG	f	wit	IN	0.1436	4	Francois	FF	F	F	PU	931.39	0.242	NO	0.75293	0.76712	0.68938	0.1711	0.1513	0.16775	0.16775
1404	7	MS062	Nina	GG104.A.1F	G	G	PU	GG	f	wit	IN	0.1436	3	Till	GG	G	G	PU	1308.76	0.341	MATPAT	0.84826	0.79889	0.83946	0.1842	0.17765	0.14145	0.14145
1406	9	MS064	Petra	GG104.A.3F	G	G	PU	GG	f	wit	OUT	0.3631	1	Hajo	GG	G	G	PU	1308.41	0.257	MATPAT	0.87834	0.81918	0.81648	0.1842	0.17765	0.14145	0.14145
1406	9	MS064	Petra	GG104.A.3F	G	G	PU	GG	f	wit	OUT	0.3631	3	Sarkozy	GF	G	F	HY	617.48	0.121	PAT	0.78752	0.85975	0.7874	0.1053	0.05265	0.1283	0.1283
1406	9	MS064	Petra	GG104.A.3F	G	G	PU	GG	f	wit	OUT	0.3631	2	Yves	FF	F	F	PU	2464.99	0.484	NO	0.73447	0.79889	0.83946	0.1053	0.1447	0.203925	0.203925
1406	9	MS064	Petra	GG104.A.3F	G	G	PU	GG	f	wit	OUT	0.3631	4	Zacherl	GG	G	G	PU	697.26	0.137	MATPAT	0.66236	0.85975	0.68329	0.2763	0.19075	0.16775	0.16775
1401	14	MS089	Sophie	GG102.A.1F	G	G	PU	GG	f	rec	IN	0.7192	3	Chirac	GF	G	F	HY	1006.39	0.125	PAT	0.61141	0.81918	0.4985	0.1447	0.1908	0.105275	0.148025
1401	14	MS089	Sophie	GG102.A.1F	G	G	PU	GG	f	rec	IN	0.7192	2	Hans	GG	G	G	PU	218.01	0.027	MATPAT	0.83879	0.70216	0.76369	0.0921	0.213825	0.164475	0.20065
1401	14	MS089	Sophie	GG102.A.1F	G	G	PU	GG	f	rec	IN	0.7192	4	Jacques	FF	F	F	PU	5992.91	0.746	NO	0.86854	0.65198	0.86854	NA	NA	NA	NA
1401	14	MS089	Sophie	GG102.A.1F	G	G	PU	GG	f	rec	IN	0.7192	1	Schiller	FG	F	G	HY	812.68	0.101	MAT	0.84826	0.83677	0.78471	0.2763	0.15465	0.180925	0.16775
1416	31	MS138	Hajo	GG102.A.3M	G	G	PU	GG	m	het	OUT	0.4432	3	Chantal	FF	F	F	PU	555.15	0.087	NO	0.73535	0.76442	0.86854	0.1711	0.1842	0.13485	0.174325
1416	31	MS138	Hajo	GG102.A.3M	G	G	PU	GG	m	het	OUT	0.4432	4	Heike	GG	G	G	PU	3370.1	0.531	MATPAT	0.47861	0.53637	0.3428	0.1842	0.0921	0.134875	0.14145
1416	31	MS138	Hajo	GG102.A.3M	G	G	PU	GG	m	het	OUT	0.4432	1	Pfeifle	FG	F	G	HY	1281.8	0.202	MAT	0.58442	0.56862	0.83439	0.2763	0.157925	0.1875	0.17105
1416	31	MS138	Hajo	GG102.A.3M	G	G	PU	GG	m	het	OUT	0.4432	2	Vallier	GF	G	F	HY	1144.79	0.18	PAT	0.75293	0.51609	0.74684	0.0921	0.141425	0.052625	0.1217
1412	42	MS175	Heinrich	GG104.A.1M	G	G	PU	GG	m	wit	IN	0.3063	2	Curie	GF	G	F	HY	2934.8	0.43	PAT	0.90032	0.82797	0.85975	0.1447	0.154575	0.154625	0.154625
1412	42	MS175	Heinrich	GG104.A.1M	G	G	PU	GG	m	wit	IN	0.3063	3	Julie	FF	F	F	PU	1733.28	0.254	NO	0.68938	0.75563	0.83946	0.1053	0.200675	0.207225	0.207225
1412	42	MS175	Heinrich	GG104.A.1M	G	G	PU	GG	m	wit	IN	0.3063	1	Schwarzer	FG	F	G	HY	1304.56	0.191	MAT	0.62021	0.79889	0.72116	0.2763	0.164475	0.16775	0.16775
1412	42	MS175	Heinrich	GG104.A.1M	G	G	PU	GG	m	wit	IN	0.3063	4	Sophie	GG	G	G	PU	846.42	0.124	MATPAT	0.88003	0.79889	0.83946	0.1842	0.14145	0.14145	0.14145
1411	44	MS180	Herm	CB807.2.A.1M	G	G	PU	GG	m	wit	IN	0.2454	3	dArc	GF	G	F	HY	293.64	0.12	PAT	0.59985	NA	NA	0.1447	0.1546	NA	NA
1411	44	MS180	Herm	CB807.2.A.1M	G	G	PU	GG	m	wit	IN	0.2454	2	Graf	FG	F	G	HY	698.24	0.285	MAT	0.59687	NA	NA	0.2632	0.16775	NA	NA
1411	44	MS180	Herm	CB807.2.A.1M	G	G	PU	GG	m	wit	IN	0.2454	1	Miri	GG	G	G	PU	563.24	0.23	MATPAT	0.7962	NA	NA	0	0.11185	NA	NA
1411	44	MS180	Herm	CB807.2.A.1M	G	G	PU	GG	m	wit	IN	0.2454	4	Zoe	FF	F	F	PU	894.79	0.365	NO	0.63129	NA	NA	0.0789	0.197375	NA	NA
1413	43	MS176	Karl	GG104.A.2M	G	G	PU	GG	m	wit	OUT	0.086	2	Amelie	FF	F	F	PU	781.02	0.221	NO	0.78471	0.82797	0.83946	0.25	0.1842	0.1908	0.1908
1413	43	MS176	Karl	GG104.A.2M	G	G	PU	GG	m	wit	OUT	0.086	1	Bruni	GF	G	F	HY	738.95	0.209	PAT	0.79997	0.70631	0.85637	0.2632	0.19735	0.16775	0.16775
1413	43	MS176	Karl	GG104.A.2M	G	G	PU	GG	m	wit	OUT	0.086	3	Nina	GG	G	G	PU	1043.31	0.295	MATPAT	0.61141	0.57647	0.47552	0	0	0.11185	0.11185
1413	43	MS176	Karl	GG104.A.2M	G	G	PU	GG	m	wit	OUT	0.086	4	Rosenberg	FG	F	G	HY	975.68	0.276	MAT	0.74684	0.70936	0.88003	0.2763	0.19735	0.17105	0.17105
1415	37	MS149	Ludwig	GG102.A.2M	G	G	PU	GG	m	rec	IN	0.629	1	Camille	FF	F	F	PU	5082.59	0.671	NO	0.77591	0.74144	0.88003	0.2237	0.190775	0.194075	0.194075
1415	37	MS149	Ludwig	GG102.A.2M	G	G	PU	GG	m	rec	IN	0.629	3	Ellendt	FG	F	G	HY	593.41	0.078	MAT	0.86854	0.86854	0.78471	0.0526	0.1316	0.20065	0.13815
1415	37	MS149	Ludwig	GG102.A.2M	G	G	PU	GG	m	rec	IN	0.629	2	Else	GG	G	G	PU	1575.87	0.208	MATPAT	0.86854	0.74723	0.90032	0.0132	0.125	0.210525	0.131575
1415	37	MS149	Ludwig	GG102.A.2M	G	G	PU	GG	m	rec	IN	0.629	4	Tatou	GF	G	F	HY	319.8	0.042	PAT	0.71573	0.66751	0.64805	0.2632	0.164475	0.1875	0.16775
1414	30	MS137	Till	GG102.A.1M	G	G	PU	GG	m	rec	IN	0.5436	4	Aurelie	FF	F	F	PU	1115.85	0.144	NO	0.76442	0.76442	0.85975	0.1447	0.1842	0.131575	0.18095
1414	30	MS137	Till	GG102.A.1M	G	G	PU	GG	m	rec	IN	0.5436	2	Bachmann	FG	F	G	HY	628.98	0.081	MAT	0.80769	0.83677	0.70975	0.2736	0.15465	0.180925	0.16775
1414	30	MS137	Till	GG102.A.1M	G	G	PU	GG	m	rec	IN	0.5436	1	Petra	GG	G	G	PU	1160.73	0.15	MATPAT	0.87834	0.71584	0.87834	0	0.17765	0.05265	0.11185
1414	30	MS137	Till	GG102.A.1M	G	G	PU	GG	m	rec	IN	0.5436	3	Piaf	GF	G	F	HY	4839.28	0.625	PAT	0.70357	0.76442	0.66879	0.2368	0.16775	0.197375	0.17435
